# Supplementary material for: Identification of pharmacodynamic biomarker hypotheses through literature analysis with IBM Watson
Source: PLoS One. 2019 Apr 8;14(4):e0214619. doi: 10.1371/journal.pone.0214619 (PMC6453528; doi:10.1371/journal.pone.0214619)
Supplement: S1 Table — (CSV) [file pone.0214619.s001.csv]

Supplementary Table 2. Network connections used to generate analysis matrix
Gene 1	Gene 2
A1BG	A1BG
A1BG	ACAT1
A1BG	CA3
A1BG	CRISP3
A1BG	CST4
A1BG	GLS2
A1BG	IGF1
A1BG	PPAN
A1BG	TRAPPC9
A2M	A2M
A2M	ACOT8
A2M	AGT
A2M	AKT1
A2M	ALB
A2M	APP
A2M	B2M
A2M	C3
A2M	CASQ1
A2M	CAST
A2M	COL2A1
A2M	CTNNB1
A2M	CTSD
A2M	CTSG
A2M	EGF
A2M	ELANE
A2M	EPHA1
A2M	ERVW-1
A2M	F2
A2M	FGF2
A2M	HP
A2M	HSPA5
A2M	IGHM
A2M	IGSF1
A2M	IL1B
A2M	IL6
A2M	KLK3
A2M	KLKB1
A2M	LRP1
A2M	MASP1
A2M	MASP2
A2M	MEF2C
A2M	MLANA
A2M	MMP14
A2M	MMP8
A2M	MYC
A2M	NASP
A2M	NGF
A2M	NTRK1
A2M	PAEP
A2M	PLG
A2M	PRH2
A2M	PRL
A2M	PROC
A2M	RAB5A
A2M	SELPLG
A2M	SERPINA1
A2M	SFTPD
A2M	SLC40A1
A2M	TF
A2M	TGFB1
A2M	TNF
A2M	TTR
A2ML1	A2M
A2ML1	PZP
A2ML1	TXNDC9
A4GALT	A4GALT
A4GALT	ABP1
A4GALT	AGT
A4GALT	ANE1
A4GALT	ARNTL
A4GALT	ATF2
A4GALT	ATF7
A4GALT	ATP5G3
A4GALT	ATPIF1
A4GALT	BCAP31
A4GALT	BCHE
A4GALT	BCL2
A4GALT	BST2
A4GALT	CASP3
A4GALT	CASR
A4GALT	CAV1
A4GALT	CCR5
A4GALT	CD248
A4GALT	CDKN1A
A4GALT	CSE1L
A4GALT	CTSB
A4GALT	DAO
A4GALT	DBP
A4GALT	DNASE1
A4GALT	EBPL
A4GALT	EIF2AK2
A4GALT	EIF2S1
A4GALT	ELK3
A4GALT	EP300
A4GALT	EPX
A4GALT	ESR1
A4GALT	EXOSC10
A4GALT	F10
A4GALT	F12
A4GALT	FAM49B
A4GALT	FANCB
A4GALT	FLT4
A4GALT	FLVCR1
A4GALT	GPR55
A4GALT	GRIN2B
A4GALT	GRPEL1
A4GALT	GSTA1
A4GALT	HAUS3
A4GALT	HPGDS
A4GALT	ICAM1
A4GALT	IFNG
A4GALT	IGF1
A4GALT	IGF2
A4GALT	IGKV2D-29
A4GALT	IL10
A4GALT	IL1B
A4GALT	IL4
A4GALT	IL5
A4GALT	IL6
A4GALT	ITGAL
A4GALT	IZUMO1
A4GALT	JUN
A4GALT	KATNAL1
A4GALT	KCNC1
A4GALT	KEAP1
A4GALT	LAMTOR2
A4GALT	MAP3K1
A4GALT	MC3R
A4GALT	MDM2
A4GALT	MYB
A4GALT	MYC
A4GALT	NEGR1
A4GALT	NFE2L2
A4GALT	NFKB1
A4GALT	NOS2
A4GALT	NOTCH1
A4GALT	NR3C2
A4GALT	NR4A1
A4GALT	NUPR1
A4GALT	P2RX1
A4GALT	PAX5
A4GALT	PC
A4GALT	PDIA6
A4GALT	PER1
A4GALT	PLA2G1B
A4GALT	PLB1
A4GALT	PLCB1
A4GALT	PLCB3
A4GALT	PMP2
A4GALT	PNPLA2
A4GALT	POLE4
A4GALT	PRLR
A4GALT	PRRT2
A4GALT	PSMD10
A4GALT	PTN
A4GALT	PTPN22
A4GALT	RBFOX1
A4GALT	RCL
A4GALT	RNASE1
A4GALT	RPE65
A4GALT	RPLP0
A4GALT	RPLP2
A4GALT	RUNX1
A4GALT	RUNX3
A4GALT	S100A10
A4GALT	S100A12
A4GALT	SECTM1
A4GALT	SEMG1
A4GALT	SERPINB2
A4GALT	SERPINB9
A4GALT	SERPINC1
A4GALT	SERPIND1
A4GALT	SERPINE1
A4GALT	SHBG
A4GALT	SLC10A3
A4GALT	SLC10A4
A4GALT	SLC10A5
A4GALT	SLC10A7
A4GALT	SLC8A1
A4GALT	SOD1
A4GALT	ST6GAL1
A4GALT	STAT3
A4GALT	TMEM201
A4GALT	TNF
A4GALT	TP53
A4GALT	TPPP3
A4GALT	TSHB
A4GALT	UPB1
A4GALT	VAMP2
A4GALT	WDTC1
A4GALT	ZBTB22
AA1	AA2
AA1	COX1
AA1	GP1BA
AA1	HAB1
AA1	RNPC3
AA1	TPSD1
AAA1	AAA2
AAA1	AAA3
AAA1	CLPB
AAA1	HSPA4
AAA2	ACHE
AAA2	CLPB
AAA3	WDTC1
AAAS	AAAS
AAAS	AGT
AAAS	APOE
AAAS	CD68
AAAS	INS
AAAS	TSPO
AACS	CA3
AACS	LEP
AACS	LGMN
AADAC	CLINT1
AADAC	LIPE
AADAC	OSBP2
AADAT	AADAT
AADAT	HAT1
AAGAB	AAGAB
AAGAB	ANXA2
AAGAB	C1QBP
AAGAB	CD8B
AAGAB	CDK1
AAGAB	CDKN2A
AAGAB	FGF1
AAGAB	GTF2H5
AAGAB	MAP3K5
AAGAB	PDIK1L
AAGAB	PTEN
AAGAB	ROS1
AAGAB	RPA1
AAGAB	RPA2
AAGAB	RPL5
AAGAB	XPA
AAGAB	XPO1
AAK1	GTF3A
AAK1	LRP1
AAK1	TF
AAMP	RHOA
AANAT	AANAT
AANAT	AIS
AANAT	DUSP16
AANAT	HTR2A
AANAT	NFKB1
AANAT	SYNCRIP
AANAT	VEGFA
AAR2	TFIP11
AARS	DARS
AARS	HARS
AARS	KARS
AARS	LEP
AARS	MSC
AARS	NARS
AARS	SNORA70
AARS2	SNORA69
AASDHPPT	ALDH1L2
AAT1	AAT2
AAT1	CCL2
AAT1	IL8
AAT1	SIRT2
AAT1	TGFBR1
AAT1	TNF
AAT2	AAT2
AAT2	MAATS1
AAT2	TGFBR2
AATF	ARSE
AATF	ATM
AATF	ATR
AATF	BAK1
AATF	BAX
AATF	BBC3
AATF	BCHE
AATF	BRCA1
AATF	CASP8
AATF	CDK5
AATF	CDKN1A
AATF	CFLAR
AATF	CHEK2
AATF	DEDD2
AATF	HDAC1
AATF	HIPK2
AATF	MAFD2
AATF	MAGED1
AATF	MDM2
AATF	MTOR
AATF	NGDN
AATF	NOL10
AATF	PARP1
AATF	PAWR
AATF	PIN1
AATF	SIAH2
AATF	TP53
AATF	TP73
AATF	XIAP
AATK	CDCA5
AATK	CDK5
AATK	CDK5R1
AATK	RAB11A
AAVS1	AAVS1
AAVS1	ANGPT2
AAVS1	CD34
AAVS1	CFTR
AAVS1	EDN1
AAVS1	GAL3ST1
AAVS1	GDNF
AAVS1	GORASP1
AAVS1	GYPA
AAVS1	H2AFX
AAVS1	HIF1A
AAVS1	HLA-E
AAVS1	HTT
AAVS1	IDUA
AAVS1	IL10
AAVS1	MBNL1
AAVS1	MSTN
AAVS1	NBN
AAVS1	ND4
AAVS1	NR3C2
AAVS1	NRTN
AAVS1	PPP1R12C
AAVS1	PPT1
AAVS1	RHO
AAVS1	RPA2
AAVS1	SERPINA7
AAVS1	SERPINF2
AAVS1	TLR9
AAVS1	TNF
AAVS1	TNFAIP3
AAVS1	TNNT1
AAVS1	VEGFA
ABAT	ABAT
ABAT	CA1
ABAT	GAD1
ABAT	GAD2
ABAT	GLUL
ABCA1	ABCA1
ABCA1	ABCA12
ABCA1	ABCB1
ABCA1	ABCG1
ABCA1	ABCG2
ABCA1	ACAT1
ABCA1	ACAT2
ABCA1	ACSL1
ABCA1	AGER
ABCA1	AGTR1
ABCA1	AKAP13
ABCA1	AKT1
ABCA1	APOA1
ABCA1	APOE
ABCA1	APOM
ABCA1	APP
ABCA1	ARHGDIB
ABCA1	BCHE
ABCA1	CANX
ABCA1	CAV1
ABCA1	CD36
ABCA1	CD68
ABCA1	CDC42
ABCA1	COQ6
ABCA1	CSF2
ABCA1	CSK
ABCA1	DAB1
ABCA1	DLD
ABCA1	EPHA3
ABCA1	EPHB2
ABCA1	EXOSC10
ABCA1	FADD
ABCA1	FLOT1
ABCA1	FOXA2
ABCA1	FOXO3
ABCA1	GLI2
ABCA1	HPGDS
ABCA1	HSD11B1
ABCA1	IFNG
ABCA1	IFT122
ABCA1	IGKV1D-22
ABCA1	IL1B
ABCA1	INS
ABCA1	IRAK1
ABCA1	ITGAM
ABCA1	JAK2
ABCA1	KEAP1
ABCA1	LPA
ABCA1	MAPK1
ABCA1	MBTPS1
ABCA1	MIR33A
ABCA1	MMP9
ABCA1	MPO
ABCA1	MSC
ABCA1	MSR1
ABCA1	MYD88
ABCA1	NCEH1
ABCA1	NFKB1
ABCA1	NOS3
ABCA1	NPC1
ABCA1	NPC2
ABCA1	NR1H2
ABCA1	NR1H3
ABCA1	NR4A1
ABCA1	OSBP
ABCA1	P2RX3
ABCA1	PEMT
ABCA1	PI3
ABCA1	PLD2
ABCA1	PLIN2
ABCA1	PLTP
ABCA1	PREB
ABCA1	PRKAA2
ABCA1	PRNP
ABCA1	PSEN1
ABCA1	RAC1
ABCA1	SCARB1
ABCA1	SNTA1
ABCA1	SP1
ABCA1	SREBF2
ABCA1	STAT3
ABCA1	TGFB1
ABCA1	TP53
ABCA1	UMOD
ABCA1	UTRN
ABCA1	VEGFA
ABCA12	ABCA1
ABCA12	ABCA12
ABCA12	CASP3
ABCA12	ELK1
ABCA12	JUN
ABCA17P	ABCA3
ABCA2	ABCA1
ABCA2	ABCA2
ABCA2	ABCA7
ABCA2	ABCG2
ABCA2	APP
ABCA2	ASAH1
ABCA2	EGR1
ABCA2	EGR2
ABCA2	LDLR
ABCA2	NCSTN
ABCA2	OLIG2
ABCA2	S100B
ABCA3	ABCA1
ABCA3	ABCA2
ABCA3	ABCA3
ABCA3	ABCA4
ABCA3	CFTR
ABCA3	CNBP
ABCA3	COPD
ABCA3	PROSP
ABCA3	SFTPB
ABCA3	SFTPC
ABCA3	TCIRG1
ABCA3	TGFB1
ABCA4	ABCA4
ABCA4	ABCA5
ABCA4	ABCB1
ABCA4	ADIPOQ
ABCA4	ALB
ABCA4	APOA1
ABCA4	APOBEC3G
ABCA4	APP
ABCA4	BCL2L11
ABCA4	BEST1
ABCA4	CD34
ABCA4	CFTR
ABCA4	CYP4F3
ABCA4	HCCS
ABCA4	IL4
ABCA4	INS
ABCA4	LDLR
ABCA4	LEP
ABCA4	TAPBP
ABCA4	WDTC1
ABCA7	ABCA1
ABCA7	ABCA7
ABCA7	ABCG2
ABCA7	APOA1
ABCA7	APP
ABCA7	HMHA1
ABCA7	LRP1
ABCA9	ABCA6
ABCA9	ABCA8
ABCB1	ABCB1
ABCB1	ABCB11
ABCB1	ABCB4
ABCB1	ABCC1
ABCB1	ABCC10
ABCB1	ABCC2
ABCB1	ABCC3
ABCB1	ABCC4
ABCB1	ABCG2
ABCB1	ABL1
ABCB1	ACTA2
ABCB1	ADH1A
ABCB1	ADM
ABCB1	AHSA1
ABCB1	AKR1B1
ABCB1	AKT1
ABCB1	ALB
ABCB1	ANXA2
ABCB1	APCS
ABCB1	APH1A
ABCB1	APOL1
ABCB1	APP
ABCB1	ATP2C1
ABCB1	BCL2
ABCB1	BCL2L1
ABCB1	BCR
ABCB1	BCRP1
ABCB1	BMI1
ABCB1	BSG
ABCB1	CABIN1
ABCB1	CASP3
ABCB1	CASP8
ABCB1	CASP9
ABCB1	CAV1
ABCB1	CAV2
ABCB1	CD19
ABCB1	CD1A
ABCB1	CD1B
ABCB1	CD33
ABCB1	CD34
ABCB1	CD38
ABCB1	CD4
ABCB1	CD44
ABCB1	CD53
ABCB1	CD69
ABCB1	CD8A
ABCB1	CDC42
ABCB1	CDH5
ABCB1	CDKN1C
ABCB1	CEBPB
ABCB1	CFTR
ABCB1	CHRM3
ABCB1	CNR1
ABCB1	COG2
ABCB1	CREB1
ABCB1	CRS
ABCB1	CSF2
ABCB1	CTNNB1
ABCB1	CXCR1
ABCB1	CYP1A2
ABCB1	CYP2B6
ABCB1	CYP3A
ABCB1	CYP3A4
ABCB1	CYP3A5
ABCB1	CYP4F3
ABCB1	DHFR
ABCB1	DIABLO
ABCB1	DNLZ
ABCB1	DPM1
ABCB1	DPYD
ABCB1	DYT10
ABCB1	EGF
ABCB1	EPHB2
ABCB1	ERBB2
ABCB1	ESR1
ABCB1	ETS1
ABCB1	ETS2
ABCB1	ETV6
ABCB1	FANCB
ABCB1	FAS
ABCB1	G6PD
ABCB1	GAPDH
ABCB1	GSTK1
ABCB1	GSTM1
ABCB1	HBB
ABCB1	HDAC
ABCB1	HIF1A
ABCB1	HLA-DRB4
ABCB1	HMGCR
ABCB1	HP
ABCB1	HPGDS
ABCB1	HSP90AA1
ABCB1	HSPB1
ABCB1	HSPG2
ABCB1	ICK
ABCB1	IGHV1-2
ABCB1	IL10
ABCB1	IL2
ABCB1	IL6
ABCB1	IL8
ABCB1	JUND
ABCB1	KAT2B
ABCB1	KIAA0101
ABCB1	KIT
ABCB1	KLF8
ABCB1	KNG1
ABCB1	LBR
ABCB1	LIG1
ABCB1	LRP1
ABCB1	MAPK3
ABCB1	MBD1
ABCB1	MDM2
ABCB1	MEFV
ABCB1	MGMT
ABCB1	MIR145
ABCB1	MIR186
ABCB1	MIR326
ABCB1	MIR506
ABCB1	MMP2
ABCB1	MRPS26
ABCB1	MRPS7
ABCB1	MTOR
ABCB1	MUC1
ABCB1	NCAM1
ABCB1	NFKB1
ABCB1	NOL3
ABCB1	NOTCH3
ABCB1	NR1I2
ABCB1	NR1I3
ABCB1	NR3C1
ABCB1	NR3C2
ABCB1	NT5C1A
ABCB1	NTRK2
ABCB1	PARP1
ABCB1	PGP
ABCB1	PGR
ABCB1	PIM1
ABCB1	PML
ABCB1	PPP1R1B
ABCB1	PPP2R3C
ABCB1	PPP5C
ABCB1	PRNP
ABCB1	PRRT2
ABCB1	PSC
ABCB1	PTEN
ABCB1	PTGS2
ABCB1	PYGO2
ABCB1	RAC1
ABCB1	RALGAPB
ABCB1	RB1
ABCB1	RDX
ABCB1	RLN3
ABCB1	RNGTT
ABCB1	RTEL1
ABCB1	SARDH
ABCB1	SCARB1
ABCB1	SDHD
ABCB1	SERPINB3
ABCB1	SFRP5
ABCB1	SLC22A1
ABCB1	SLC22A2
ABCB1	SLC22A5
ABCB1	SLC47A1
ABCB1	SLC6A2
ABCB1	SLC6A3
ABCB1	SLC6A4
ABCB1	SLCO1A2
ABCB1	SLCO1B1
ABCB1	SLCO1B3
ABCB1	SMARCB1
ABCB1	SMUG1
ABCB1	SP1
ABCB1	SPP1
ABCB1	STAT3
ABCB1	TCF3
ABCB1	TFRC
ABCB1	TGFB1
ABCB1	TIMM8A
ABCB1	TNF
ABCB1	TNFRSF10A
ABCB1	TNFRSF10B
ABCB1	TOP2A
ABCB1	TOX
ABCB1	TP53
ABCB1	TP53INP1
ABCB1	TYMS
ABCB1	UGCG
ABCB1	UGT1A
ABCB1	UHRF1
ABCB1	UMOD
ABCB1	VEGFA
ABCB1	VIM
ABCB1	VWF
ABCB1	YBX1
ABCB1	ZBTB7A
ABCB10	ABCG2
ABCB10	SLC25A37
ABCB11	ABCB1
ABCB11	ABCB11
ABCB11	ABCB4
ABCB11	ABCC2
ABCB11	ABCC3
ABCB11	ABCG2
ABCB11	ATP8B1
ABCB11	HCCS
ABCB11	IL6
ABCB11	NR0B2
ABCB11	NR1H4
ABCB11	NR1I2
ABCB11	OATP1
ABCB11	OTC
ABCB11	PLD2
ABCB11	SLC10A1
ABCB11	TNF
ABCB11	TNFRSF11A
ABCB11	TTR
ABCB11	VIM
ABCB4	ABCB1
ABCB4	ABCB4
ABCB4	ABCB7
ABCB4	ABCC2
ABCB4	ABCC8
ABCB4	ABCG2
ABCB4	MAPK3
ABCB4	MGMT
ABCB4	MLH1
ABCB4	PGP
ABCB4	SLC9A3R1
ABCB4	VIM
ABCB5	ABCB1
ABCB6	CYP2B6
ABCB6	CYP4F3
ABCB6	DUH
ABCB6	IL2
ABCB7	ALAS2
ABCB7	CDSN
ABCB7	LDHB
ABCB8	ABCB1
ABCB9	ABCA4
ABCB9	TAP1
ABCB9	TAP2
ABCC1	ABCA4
ABCC1	ABCB1
ABCC1	ABCC1
ABCC1	ABCC10
ABCC1	ABCC2
ABCC1	ABCC3
ABCC1	ABCC4
ABCC1	ABCC5
ABCC1	ABCC6
ABCC1	ABCG2
ABCC1	AFM
ABCC1	AFP
ABCC1	AGT
ABCC1	AIRE
ABCC1	ALDH7A1
ABCC1	ARHGDIB
ABCC1	BTNL2
ABCC1	C19ORF48
ABCC1	CDC42
ABCC1	CDKN1C
ABCC1	CLIC1
ABCC1	COPD
ABCC1	CRP
ABCC1	CYP1A1
ABCC1	CYP1A2
ABCC1	CYP2B6
ABCC1	DPYD
ABCC1	EPHB2
ABCC1	GABPA
ABCC1	GCSH
ABCC1	GSTK1
ABCC1	GSTM1
ABCC1	HPGDS
ABCC1	IFNA1
ABCC1	IGHV1-2
ABCC1	IL4
ABCC1	IL6
ABCC1	INS
ABCC1	KCNN1
ABCC1	LMLN
ABCC1	LRP1
ABCC1	MANEA
ABCC1	MBTPS1
ABCC1	MIR326
ABCC1	MRPS7
ABCC1	MSD
ABCC1	MUC1
ABCC1	MYCN
ABCC1	NCAM1
ABCC1	NFE2L2
ABCC1	NFKB1
ABCC1	NGLY1
ABCC1	NOS2
ABCC1	NPY6R
ABCC1	NT5C2
ABCC1	NUBP1
ABCC1	OATP1
ABCC1	PCNA
ABCC1	PGP
ABCC1	POLDIP2
ABCC1	PPARG
ABCC1	PTER
ABCC1	PTGS2
ABCC1	RALGAPB
ABCC1	RB1
ABCC1	RPL13
ABCC1	RUNX3
ABCC1	SP3
ABCC1	STAT3
ABCC1	TBK1
ABCC1	TERC
ABCC1	TMEM173
ABCC1	TNFRSF10A
ABCC1	TP53
ABCC1	TRMT61A
ABCC1	UMOD
ABCC1	UPK3B
ABCC1	WDTC1
ABCC1	WG
ABCC1	XIAP
ABCC1	XRCC1
ABCC10	ABCB1
ABCC10	ABCC10
ABCC10	ABCC11
ABCC10	ABCC3
ABCC10	ABCC6
ABCC10	FOXM1
ABCC10	MRPS7
ABCC11	ABCC1
ABCC11	ABCC11
ABCC11	CDKN2A
ABCC11	CRK
ABCC11	ESR1
ABCC11	NFKB1
ABCC11	PSEN1
ABCC11	S100A9
ABCC11	TLR4
ABCC12	ABCC1
ABCC2	ABCB1
ABCC2	ABCB11
ABCC2	ABCC1
ABCC2	ABCC11
ABCC2	ABCC2
ABCC2	ABCC3
ABCC2	ABCC4
ABCC2	ABCC6
ABCC2	ABCG2
ABCC2	BCL2
ABCC2	CD33
ABCC2	CD9
ABCC2	CP20
ABCC2	CSPG4
ABCC2	CYP3A4
ABCC2	CYP4F3
ABCC2	EDN1
ABCC2	GCG
ABCC2	GH1
ABCC2	GLRX2
ABCC2	GSK3B
ABCC2	GSTA1
ABCC2	HDAC2
ABCC2	HMOX1
ABCC2	HNF1A
ABCC2	IL1B
ABCC2	KLHL1
ABCC2	LCN1
ABCC2	MACC1
ABCC2	MANEA
ABCC2	MARCKS
ABCC2	ME1
ABCC2	NR1I2
ABCC2	OATP1
ABCC2	PGP
ABCC2	PRRT2
ABCC2	RPTOR
ABCC2	SLC10A1
ABCC2	SLC9A3R1
ABCC2	SLCO1B1
ABCC2	SLCO1B3
ABCC2	SLCO2B1
ABCC2	SLCO6A1
ABCC2	UGT1A1
ABCC3	ABCB1
ABCC3	ABCB11
ABCC3	ABCB4
ABCC3	ABCC1
ABCC3	ABCC11
ABCC3	ABCC2
ABCC3	ABCC3
ABCC3	ABCC4
ABCC3	ABCC6
ABCC3	ABCG2
ABCC3	ABCG5
ABCC3	ANKRD46
ABCC3	CSPG4
ABCC3	CYP3A
ABCC3	DNAJC3
ABCC3	FGF2
ABCC3	GLUL
ABCC3	KCP
ABCC3	MRPS7
ABCC3	NFE2L2
ABCC3	NKRF
ABCC3	NR1I2
ABCC3	NR1I3
ABCC3	NRK
ABCC3	OSTC
ABCC3	PGP
ABCC3	PRLR
ABCC3	PRRT2
ABCC3	RB1
ABCC3	SENP3
ABCC3	SERPINA1
ABCC3	SP1
ABCC4	ABCA7
ABCC4	ABCB1
ABCC4	ABCB11
ABCC4	ABCC1
ABCC4	ABCC11
ABCC4	ABCC2
ABCC4	ABCC3
ABCC4	ABCC4
ABCC4	ABCC5
ABCC4	ABCG2
ABCC4	ERBB2
ABCC4	FGFR2
ABCC4	GSTA2
ABCC4	NFE2L2
ABCC4	NR0B2
ABCC4	NT5C2
ABCC4	PTGS2
ABCC4	SLC15A2
ABCC4	SLC22A6
ABCC4	SLC22A8
ABCC4	SLC26A6
ABCC4	SLC51A
ABCC4	SNORA62
ABCC4	SULT2A1
ABCC5	ABCC1
ABCC5	ABCC2
ABCC5	ABCC5
ABCC5	ABCG2
ABCC5	CFTR
ABCC5	HMOX1
ABCC5	MUC1
ABCC5	NT5C2
ABCC5	WDTC1
ABCC6	ABCB1
ABCC6	ABCC1
ABCC6	ABCC2
ABCC6	ABCC6
ABCC6	ABCG2
ABCC6	AVP
ABCC6	GGCX
ABCC6	MVP
ABCC6	RITA
ABCC6	S100A12
ABCC6	SENP3
ABCC6P1	ABCC6
ABCC8	ABCB1
ABCC8	ABCB4
ABCC8	ABCC1
ABCC8	ABCC8
ABCC8	ABCC9
ABCC8	ACTN4
ABCC8	CAT
ABCC8	FOXO1
ABCC8	HRH4
ABCC8	HSP90AA1
ABCC8	IGAN
ABCC8	INS
ABCC8	KCNJ11
ABCC8	KCNJ8
ABCC8	RLN3
ABCC8	SLC31A1
ABCC8	SRSF1
ABCC8	TRPM4
ABCC8	WDTC1
ABCC9	ABCC8
ABCC9	ABCC9
ABCC9	ADRB1
ABCC9	AGT
ABCC9	CFTR
ABCC9	DNAH5
ABCC9	KCNJ11
ABCD1	ABCD1
ABCD1	ABCD2
ABCD1	ABCD3
ABCD1	ABCD4
ABCD1	ABCG2
ABCD1	ACOX2
ABCD1	CD2
ABCD1	CD34
ABCD1	FOXP3
ABCD1	FUT1
ABCD1	GPLD1
ABCD1	MAG
ABCD1	MMP9
ABCD1	OTC
ABCD1	SLC27A2
ABCD1	SOD1
ABCD1	VTLG
ABCD2	ABCD1
ABCD2	ABCD2
ABCD2	AKR1A1
ABCD2	CTNNB1
ABCD2	GNPAT
ABCD2	PHC1
ABCD2	PHC2
ABCD2	PPARA
ABCD2	RPS27
ABCD3	ABCD1
ABCD3	EPHB2
ABCD3	MOCS2
ABCD3	PARP1
ABCD3	PEX1
ABCD3	PEX2
ABCD4	ABCD1
ABCD4	ABCD3
ABCD4	LAMP1
ABCD4	LMBRD1
ABCE1	ABCE1
ABCE1	ABCG2
ABCE1	ACTB
ABCE1	EIF5
ABCE1	IFNG
ABCE1	IL15
ABCE1	LTN1
ABCE1	MIR299
ABCE1	NOS2
ABCE1	PDCD1
ABCE1	RNASEL
ABCF1	EIF2S2
ABCF1	EIF2S3
ABCF1	HMGB2
ABCF1	RHO
ABCF2	ABCF2
ABCG1	ABCA1
ABCG1	ABCA4
ABCG1	ABCG1
ABCG1	ABCG4
ABCG1	APOA1
ABCG1	APOE
ABCG1	APP
ABCG1	CGB5
ABCG1	CNBP
ABCG1	EPO
ABCG1	HLN2
ABCG1	HSPA5
ABCG1	IL22
ABCG1	IL6
ABCG1	LDLR
ABCG1	LEP
ABCG1	LPL
ABCG1	NOS3
ABCG1	POSTN
ABCG1	RAC1
ABCG1	SCARB1
ABCG1	SNORA62
ABCG1	SREBF1
ABCG1	UFM1
ABCG1	UMOD
ABCG2	ABCB1
ABCG2	ABCB11
ABCG2	ABCC1
ABCG2	ABCC11
ABCG2	ABCC13
ABCG2	ABCC2
ABCG2	ABCC3
ABCG2	ABCC4
ABCG2	ABCC6
ABCG2	ABCD1
ABCG2	ABCD2
ABCG2	ABCG2
ABCG2	AHNAK
ABCG2	AHR
ABCG2	AKT1
ABCG2	APP
ABCG2	BCRP1
ABCG2	CANX
ABCG2	CAV1
ABCG2	CD1B
ABCG2	CD24
ABCG2	CD33
ABCG2	CD34
ABCG2	CDH1
ABCG2	CNR1
ABCG2	CREB1
ABCG2	CYCS
ABCG2	CYP2B6
ABCG2	CYP3A4
ABCG2	CYP4F3
ABCG2	DERL1
ABCG2	EGF
ABCG2	EGFR
ABCG2	EPAS1
ABCG2	ETV6
ABCG2	GAS1
ABCG2	GSC
ABCG2	IFT122
ABCG2	IL10
ABCG2	IL6
ABCG2	JUN
ABCG2	KRT19
ABCG2	KRT7
ABCG2	LRP5
ABCG2	MAPK3
ABCG2	MAPK8
ABCG2	MBTPS1
ABCG2	MGMT
ABCG2	MIR142
ABCG2	MIR205
ABCG2	MSX2
ABCG2	MTOR
ABCG2	MUC1
ABCG2	MVP
ABCG2	NES
ABCG2	NFE2L2
ABCG2	NFKB1
ABCG2	NOTCH1
ABCG2	NR1H3
ABCG2	NR1H4
ABCG2	NR1I2
ABCG2	OPN1SW
ABCG2	PGP
ABCG2	PGR
ABCG2	PKD2
ABCG2	POU5F1
ABCG2	PYCARD
ABCG2	RB1
ABCG2	ROS1
ABCG2	RUNX1
ABCG2	SATB1
ABCG2	SCN10A
ABCG2	SIK1
ABCG2	SLC22A1
ABCG2	SLC22A5
ABCG2	SLC26A2
ABCG2	SMUG1
ABCG2	SOD1
ABCG2	SP1
ABCG2	ST8SIA4
ABCG2	SULT2A1
ABCG2	TAP1
ABCG2	TAT
ABCG2	TOP1
ABCG2	TP53
ABCG2	UGT8
ABCG4	ABCA1
ABCG4	ABCC1
ABCG4	ABCG1
ABCG4	ABCG2
ABCG4	ABCG4
ABCG4	APOE
ABCG4	C7ORF10
ABCG4	CYCS
ABCG5	ABCB4
ABCG5	ABCG5
ABCG5	ABCG8
ABCG5	APOB
ABCG5	CYP7A1
ABCG5	NR0B2
ABCG8	ABCB4
ABCG8	ABCG5
ABCG8	ABCG8
ABCG8	CETP
ABCG8	CNBP
ABCG8	CYP7A1
ABCG8	HNF4A
ABCG8	MTTP
ABCG8	NPC1L1
ABCG8	NR1H3
ABHD1	PREB
ABHD1	UTS2R
ABHD12	ABHD12
ABHD12	MGLL
ABHD15	ABHD15
ABHD16A	APOM
ABHD16A	BAG6
ABHD16A	CSNK2B
ABHD16A	LY6G5B
ABHD16A	MCM3AP
ABHD16A	VIM
ABHD2	CRK
ABHD2	EPHB2
ABHD4	PNPLA2
ABHD5	ABHD5
ABHD5	ACKR4
ABHD5	AGTR1
ABHD5	AHI1
ABHD5	ALCAM
ABHD5	ALOX15
ABHD5	ASZ1
ABHD5	BECN1
ABHD5	CAPN1
ABHD5	CASP3
ABHD5	CCL21
ABHD5	CD276
ABHD5	CD47
ABHD5	CHIT1
ABHD5	COG2
ABHD5	EGF
ABHD5	FAM49B
ABHD5	FOXO1
ABHD5	GCG
ABHD5	GPR4
ABHD5	GYPE
ABHD5	HGS
ABHD5	HSD17B8
ABHD5	IER3
ABHD5	IGF2
ABHD5	IGH
ABHD5	IL6
ABHD5	INS
ABHD5	ITGB6
ABHD5	KCNJ1
ABHD5	MAPK1
ABHD5	MBOAT2
ABHD5	MSTN
ABHD5	MT-CO1
ABHD5	MYOD1
ABHD5	NAP1L1
ABHD5	NPB
ABHD5	PAM
ABHD5	PID1
ABHD5	PLIN1
ABHD5	PLIN2
ABHD5	PLIN5
ABHD5	PNPLA2
ABHD5	POMC
ABHD5	PPA1
ABHD5	PPARG
ABHD5	PRNP
ABHD5	PSMB6
ABHD5	RELA
ABHD5	RELN
ABHD5	RHCG
ABHD5	ROS1
ABHD5	SLC14A2
ABHD5	SLC26A4
ABHD5	SMUG1
ABHD5	SNORA62
ABHD5	SOCS3
ABHD5	SPNS1
ABHD5	SRM
ABHD5	TNF
ABHD5	TSPO
ABHD5	UTS2R
ABHD5	VEGFA
ABHD5	VHL
ABHD5	WNT16
ABHD6	CNR1
ABHD6	GRIA1
ABHD6	INS
ABI1	ABI1
ABI1	ABI2
ABI1	ABI3
ABI1	ABL1
ABI1	AKT1
ABI1	BAK1
ABI1	BCAR1
ABI1	BCR
ABI1	CBL
ABI1	CRK
ABI1	CYFIP2
ABI1	EGF
ABI1	ENAH
ABI1	EPHB2
ABI1	EPS8
ABI1	ID1
ABI1	KRAS
ABI1	NAP1L1
ABI1	NAV2
ABI1	NCK1
ABI1	NCKAP1
ABI1	PGK1
ABI1	PHF11
ABI1	PIK3AP1
ABI1	PIK3C2A
ABI1	PIK3R2
ABI1	RAC1
ABI1	RAC2
ABI1	RAP1A
ABI1	RASGRF1
ABI1	RPN1
ABI1	TERF1
ABI1	WASF1
ABI1	WASF2
ABI1	WASL
ABI2	ABI1
ABI2	ABL1
ABI2	ENAH
ABI2	IGF1R
ABI2	PDP1
ABI2	RPN1
ABI2	TRIM32
ABI2	WASF2
ABI3	ABI1
ABI3	ABI2
ABI3	ABI3
ABI3	ABL1
ABI3	DET1
ABI3	DLG4
ABI3	LPHN2
ABI3	RAB18
ABI3	SRC
ABI3	WASF2
ABI3BP	AKT1
ABI3BP	ITGB1
ABI3BP	MSC
ABL1	ABI1
ABL1	ABI2
ABL1	ABL1
ABL1	ABL2
ABL1	ACTR2
ABL1	ADIPOQ
ABL1	ADM
ABL1	AFF1
ABL1	AGT
ABL1	AGXT
ABL1	AHSA1
ABL1	AIMP2
ABL1	AKT1
ABL1	ANGPTL1
ABL1	APAF1
ABL1	APBB1
ABL1	APP
ABL1	ARHGEF2
ABL1	ASXL1
ABL1	ATR
ABL1	BACE1
ABL1	BACH2
ABL1	BANF1
ABL1	BCAR1
ABL1	BCL2
ABL1	BCL2L1
ABL1	BCR
ABL1	BMI1
ABL1	BMP2
ABL1	BRAF
ABL1	BRCA1
ABL1	BTK
ABL1	BUB1
ABL1	BUB3
ABL1	CAND1
ABL1	CASP3
ABL1	CASP9
ABL1	CAT
ABL1	CAV1
ABL1	CBFB
ABL1	CBL
ABL1	CBLB
ABL1	CCND1
ABL1	CCND2
ABL1	CCNH
ABL1	CD19
ABL1	CD34
ABL1	CD4
ABL1	CD40
ABL1	CD44
ABL1	CD8A
ABL1	CDK2
ABL1	CDK20
ABL1	CDK4
ABL1	CDK5
ABL1	CDK5R1
ABL1	CDK6
ABL1	CDK7
ABL1	CDKN1A
ABL1	CDKN1B
ABL1	CDKN2A
ABL1	CDKN2B
ABL1	CDON
ABL1	CEBPA
ABL1	CEBPB
ABL1	CKS1B
ABL1	CLDN1
ABL1	CLK1
ABL1	CNTNAP1
ABL1	COPS5
ABL1	CREBBP
ABL1	CRK
ABL1	CRKL
ABL1	CRLF2
ABL1	CSE1L
ABL1	CSF1
ABL1	CSF2
ABL1	CTNNB1
ABL1	CTTN
ABL1	CUL4A
ABL1	CXCL12
ABL1	CYCS
ABL1	DAB1
ABL1	DCTN1
ABL1	DDB1
ABL1	DDB2
ABL1	DDX5
ABL1	DECR1
ABL1	DGCR8
ABL1	DHX16
ABL1	DLD
ABL1	DLG4
ABL1	DNM2
ABL1	DNMT3A
ABL1	DOK1
ABL1	E2F1
ABL1	EGF
ABL1	EGFR
ABL1	EGR1
ABL1	ELAVL1
ABL1	EMD
ABL1	ENAH
ABL1	EP300
ABL1	EPHA8
ABL1	ERBB2
ABL1	ERCC3
ABL1	ESR1
ABL1	ETV6
ABL1	EVPL
ABL1	EWSR1
ABL1	EZH2
ABL1	F3
ABL1	FAS
ABL1	FASLG
ABL1	FBXO5
ABL1	FES
ABL1	FIP1L1
ABL1	FLT3
ABL1	FOS
ABL1	FOSL2
ABL1	FOXA1
ABL1	FOXO3
ABL1	FUS
ABL1	FYN
ABL1	GAB2
ABL1	GAS2
ABL1	GLI2
ABL1	GNB2L1
ABL1	GPNMB
ABL1	GPR107
ABL1	GPX1
ABL1	GRB10
ABL1	GRB2
ABL1	GSK3B
ABL1	GSN
ABL1	HCK
ABL1	HCLS1
ABL1	HDAC1
ABL1	HDAC2
ABL1	HGF
ABL1	HIC1
ABL1	HIF1A
ABL1	HIPK2
ABL1	HLA-E
ABL1	HOXA10
ABL1	HOXA9
ABL1	HPGDS
ABL1	HSP90AA1
ABL1	HSPA5
ABL1	HSPG2
ABL1	IFNA1
ABL1	IKZF1
ABL1	IL2
ABL1	IL3
ABL1	INPP5D
ABL1	INPPL1
ABL1	INS
ABL1	IRS1
ABL1	ITGAM
ABL1	ITGB3
ABL1	JAK2
ABL1	JUN
ABL1	JUNB
ABL1	KAT2B
ABL1	KAT5
ABL1	KDR
ABL1	KIT
ABL1	LASP1
ABL1	LEPREL2
ABL1	LGALS3
ABL1	LTB4R2
ABL1	LYN
ABL1	MAGEC2
ABL1	MAP1LC3A
ABL1	MAP2K6
ABL1	MAP2K7
ABL1	MAP3K1
ABL1	MAP4K1
ABL1	MAPK1
ABL1	MAPK14
ABL1	MAPK8
ABL1	MAPK9
ABL1	MCL1
ABL1	MDM2
ABL1	MDM4
ABL1	MECOM
ABL1	MIR130A
ABL1	MIR130B
ABL1	MIR34A
ABL1	MIR34C
ABL1	MLH1
ABL1	MLL
ABL1	MMP14
ABL1	MMP2
ABL1	MOS
ABL1	MSH6
ABL1	MSR1
ABL1	MST1
ABL1	MTOR
ABL1	MTTP
ABL1	MTX1
ABL1	MUC1
ABL1	MYC
ABL1	MYOD1
ABL1	NEDD9
ABL1	NFAT5
ABL1	NFKB1
ABL1	NFKBIA
ABL1	NKX2-2
ABL1	NM
ABL1	NOTCH1
ABL1	NOV
ABL1	NOX5
ABL1	NTN1
ABL1	NUMA1
ABL1	NUP98
ABL1	NXT1
ABL1	OGG1
ABL1	PAK2
ABL1	PARK2
ABL1	PBX1
ABL1	PCNA
ABL1	PCNT
ABL1	PDGFB
ABL1	PDGFRA
ABL1	PDGFRB
ABL1	PDK1
ABL1	PECAM1
ABL1	PELP1
ABL1	PFN1
ABL1	PHF11
ABL1	PIK3CD
ABL1	PIK3R2
ABL1	PIM1
ABL1	PIM2
ABL1	PITX1
ABL1	PLCG1
ABL1	PLK1
ABL1	PLSCR1
ABL1	PML
ABL1	POLE4
ABL1	PPARG
ABL1	PRKCD
ABL1	PRKD1
ABL1	PRKDC
ABL1	PRS
ABL1	PSMD9
ABL1	PSTPIP1
ABL1	PTEN
ABL1	PTK2
ABL1	PTPN1
ABL1	PTPN11
ABL1	PTPN6
ABL1	PTPRC
ABL1	PXN
ABL1	RAB1B
ABL1	RAC1
ABL1	RAC3
ABL1	RAD51
ABL1	RAD52
ABL1	RAD9A
ABL1	RAF1
ABL1	RAP1A
ABL1	RAPGEF1
ABL1	RAPH1
ABL1	RAPSN
ABL1	RB1
ABL1	RBL1
ABL1	RBL2
ABL1	RBM39
ABL1	REL
ABL1	RELA
ABL1	RGS6
ABL1	RHOA
ABL1	RUNX1
ABL1	S100A8
ABL1	SFPQ
ABL1	SHB
ABL1	SHC1
ABL1	SIRT1
ABL1	SKP2
ABL1	SLC22A1
ABL1	SMPD1
ABL1	SNCA
ABL1	SNRPE
ABL1	SOCS1
ABL1	SOCS3
ABL1	SORBS1
ABL1	SORBS2
ABL1	SOS1
ABL1	SP1
ABL1	SPAG9
ABL1	SPI1
ABL1	SPP1
ABL1	SRC
ABL1	STAP1
ABL1	STAT3
ABL1	STAT5A
ABL1	STAT5B
ABL1	STH
ABL1	STK3
ABL1	TARP
ABL1	TAT
ABL1	TAZ
ABL1	TBX21
ABL1	TCF3
ABL1	TERT
ABL1	TET2
ABL1	TF
ABL1	TFRC
ABL1	TGFB1
ABL1	TGFBR2
ABL1	THRSP
ABL1	THY1
ABL1	TIMM8A
ABL1	TP53
ABL1	TP73
ABL1	TRAF3
ABL1	TSSK1B
ABL1	TUSC3
ABL1	UBE3A
ABL1	VASP
ABL1	VAV1
ABL1	VCAM1
ABL1	VEGFA
ABL1	VIM
ABL1	WASF2
ABL1	WASF3
ABL1	WBP7
ABL1	WRN
ABL1	WRNIP1
ABL1	WT1
ABL1	YAP1
ABL1	YTHDC1
ABL1	ZAP70
ABL2	ABL1
ABL2	ABL2
ABL2	ALB
ABL2	ARHGAP35
ABL2	CDK20
ABL2	EP300
ABL2	FLT3
ABL2	HRH4
ABL2	INSR
ABL2	PLXNA1
ABL2	PRMT1
ABL2	RASA1
ABL2	TP53
ABL2	TYR
ABO	ABO
ABO	CDH13
ABP1	ABP1
ABP1	ACTR2
ABP1	ALB
ABP1	ANGPTL2
ABP1	AOC1
ABP1	BCR
ABP1	BRD2
ABP1	C3
ABP1	CD4
ABP1	CDC23
ABP1	CENPB
ABP1	CP
ABP1	CRK
ABP1	EPHB2
ABP1	FGFR1
ABP1	FZD3
ABP1	GRIA2
ABP1	GUSB
ABP1	HIST2H3A
ABP1	IGHE
ABP1	IL10
ABP1	IL2
ABP1	KITLG
ABP1	MAPK8
ABP1	MMP24
ABP1	PKLR
ABP1	PTGS2
ABP1	TNF
ABP1	TNP1
ABP1	WASL
ABR	ABR
ABR	AGFG1
ABR	AKT1
ABR	BCR
ABR	CASP3
ABR	CDC42
ABR	CSF2
ABR	IFNB1
ABR	MCF2
ABR	NR3C2
ABR	RAC1
ABR	RAC2
ABR	RTEL1
ABR	S100A12
ABR	TGFB1
ABR	TRBV7-9
ABRA	EDN1
ABT1	ABT1
ABT1	TBP
ABTB1	DNTT
ABTB1	EEF1A1
ABTB1	PINK1
ACAA1	A2M
ACAA1	ABCD1
ACAA1	ACAA1
ACAA1	ACHE
ACAA1	ACOX1
ACAA1	ADM
ACAA1	AGT
ACAA1	AKT1
ACAA1	ARF1
ACAA1	ASF1A
ACAA1	BCHE
ACAA1	BST2
ACAA1	CDKN1A
ACAA1	CPD
ACAA1	CSF2
ACAA1	CXCL2
ACAA1	CYP27A1
ACAA1	CYP2B6
ACAA1	DECR1
ACAA1	DHFR
ACAA1	EDN1
ACAA1	EPO
ACAA1	FGFR3
ACAA1	FOXC2
ACAA1	FUT4
ACAA1	GFAP
ACAA1	GK
ACAA1	GRP
ACAA1	HLA-DMA
ACAA1	HSD17B4
ACAA1	IGKV2D-40
ACAA1	IL1
ACAA1	INS
ACAA1	INSR
ACAA1	LDHA
ACAA1	LYZ
ACAA1	MERTK
ACAA1	MLH1
ACAA1	MT2A
ACAA1	MYO1A
ACAA1	NT5C2
ACAA1	NTS
ACAA1	PLA2G1B
ACAA1	PLA2G6
ACAA1	PLCB1
ACAA1	PLEK
ACAA1	PML
ACAA1	PPARA
ACAA1	PPP1R12A
ACAA1	PPP1R1A
ACAA1	PROSP
ACAA1	PTH
ACAA1	PTK2
ACAA1	PXN
ACAA1	RABEP1
ACAA1	RAC1
ACAA1	RAP1A
ACAA1	RBP4
ACAA1	RHOA
ACAA1	RPH3A
ACAA1	RPS19
ACAA1	SLC10A5
ACAA1	SLC2A4
ACAA1	SNORD34
ACAA1	ST14
ACAA1	STX2
ACAA1	SUCLG1
ACAA1	TGFB1
ACAA1	TRPV1
ACAA1	TYR
ACAA1	VAV1
ACAA1	WG
ACAA2	ACAT1
ACAA2	ADAM33
ACAA2	ALB
ACAA2	CAT
ACAA2	F2
ACAA2	GCG
ACAA2	HOXC6
ACAA2	IGFBP1
ACAA2	INS
ACAA2	INSR
ACAA2	KDR
ACAA2	PHB
ACAA2	PTGS2
ACAA2	SCARNA14
ACAA2	SLC25A5
ACAA2	SMAD7
ACAA2	TAT
ACAA2	TG
ACAA2	TNF
ACAA2	UCP2
ACACA	ACACA
ACACA	BCL2A1
ACACA	BOC
ACACA	CYCS
ACACA	DNASE2
ACACA	ETV4
ACACA	FASN
ACACA	INS
ACACA	INSR
ACACA	MMP2
ACACA	PRKAA2
ACACA	PRRT2
ACACA	RRM2
ACACA	RRM2B
ACACA	SLC9A1
ACACA	STAT6
ACACA	TYMS
ACACB	ACACA
ACACB	ACACB
ACACB	BMS1
ACACB	CPT1A
ACACB	ID1
ACACB	ID2
ACACB	IL6
ACACB	INS
ACACB	PRKAA2
ACACB	SCD
ACACB	SREBF1
ACAD11	TP53
ACAD8	ACAD8
ACAD8	ACADS
ACAD8	BCL2
ACAD8	CDR3
ACAD8	HLA-DRB1
ACAD8	HLA-DRB4
ACAD8	IFNA2
ACAD8	IL10
ACAD8	IL1B
ACAD8	JAK2
ACAD8	NHS
ACAD8	PPARG
ACAD8	PSC
ACAD8	PYHIN1
ACAD8	STAT3
ACAD8	TNF
ACAD8	TRAF6
ACAD9	ACAD10
ACAD9	ACAD11
ACAD9	ECSIT
ACAD9	FOXRED1
ACAD9	NDUFAF1
ACAD9	SOD1
ACADM	ACADM
ACADM	FMN1
ACADM	GALT
ACADM	LRP2
ACADS	ACADM
ACADS	ACADS
ACADS	CALD1
ACADS	CBY1
ACADS	DMGDH
ACADS	EHHADH
ACADSB	IVD
ACADSB	PSTK
ACADVL	ACAD10
ACADVL	ACAD11
ACAN	ACAN
ACAN	ADAMTS1
ACAN	ADAMTS4
ACAN	ADAMTS5
ACAN	BCAN
ACAN	BGN
ACAN	BMP7
ACAN	BOC
ACAN	CALB2
ACAN	CD4
ACAN	CD44
ACAN	CD55
ACAN	COL10A1
ACAN	COL1A1
ACAN	COL2A1
ACAN	COMP
ACAN	CSH2
ACAN	CTNNB1
ACAN	CTSD
ACAN	DCN
ACAN	DCTN1
ACAN	DDR2
ACAN	DDX5
ACAN	FBLN1
ACAN	FBLN2
ACAN	FMOD
ACAN	HABP2
ACAN	HAPLN1
ACAN	HSPG2
ACAN	IGF1
ACAN	IL1
ACAN	IL1A
ACAN	IL1B
ACAN	IL1RN
ACAN	IL6
ACAN	INS
ACAN	IVD
ACAN	LANCL1
ACAN	MMP1
ACAN	MMP13
ACAN	MMP3
ACAN	MMP8
ACAN	MMP9
ACAN	NCAN
ACAN	NGF
ACAN	OSM
ACAN	PAEP
ACAN	PTGS2
ACAN	PVALB
ACAN	RPLP0
ACAN	SERPINA2
ACAN	SMURF2
ACAN	SOX9
ACAN	TGFA
ACAN	TGFB1
ACAN	TGFB3
ACAN	TIMP1
ACAN	TNC
ACAN	TNF
ACAN	VCAN
ACAN	WG
ACAN	YWHAQ
ACAP1	NFKB1
ACAP1	NOD1
ACAP1	NOD2
ACAP2	ARF6
ACAP2	RAB35
ACAP2	RASA1
ACAP3	ACOT7
ACAP3	ARF6
ACAT1	ABCA1
ACAT1	ABCG1
ACAT1	ACAA2
ACAT1	ACAT1
ACAT1	ACAT2
ACAT1	ACSM3
ACAT1	ADAM33
ACAT1	AIFM1
ACAT1	AKT1
ACAT1	ALB
ACAT1	APOA1
ACAT1	APOB
ACAT1	APOC3
ACAT1	APOE
ACAT1	ATP6AP1
ACAT1	ATR
ACAT1	BCL2L11
ACAT1	BMP2
ACAT1	CD34
ACAT1	CD38
ACAT1	CD46
ACAT1	CD6
ACAT1	CDCA7L
ACAT1	CDH1
ACAT1	CKAP4
ACAT1	CXCR4
ACAT1	ESR1
ACAT1	G6PC
ACAT1	G6PD
ACAT1	GADD45A
ACAT1	HAMP
ACAT1	HFM
ACAT1	HSPA4
ACAT1	IFIT1
ACAT1	IFNG
ACAT1	IGHE
ACAT1	IGHG1
ACAT1	IL13
ACAT1	IL1RL1
ACAT1	IL3
ACAT1	IL4
ACAT1	IL5
ACAT1	INS
ACAT1	IVD
ACAT1	JAG1
ACAT1	KIAA0101
ACAT1	KLK3
ACAT1	LCAT
ACAT1	MBP
ACAT1	MMP14
ACAT1	NAMPT
ACAT1	NRM
ACAT1	OA2
ACAT1	PLA2G6
ACAT1	PLXNB2
ACAT1	POLI
ACAT1	PPFIBP1
ACAT1	RPL12
ACAT1	RPL4
ACAT1	SCP2
ACAT1	SECTM1
ACAT1	SLC25A4
ACAT1	SOAT1
ACAT1	SREBF1
ACAT1	SRI
ACAT1	TAT
ACAT1	TBX1
ACAT1	TG
ACAT1	TIMP2
ACAT1	TNF
ACAT1	TNFRSF10A
ACAT1	TNFRSF1B
ACAT1	TRAPPC9
ACAT1	TTN
ACAT1	WDTC1
ACAT2	ACAT1
[truncated: 425,565 more rows]
